# Supplementary material for: High-Frequency Detection of fosA3 and blaCTX–M–55 Genes in Escherichia coli From Longitudinal Monitoring in Broiler Chicken Farms
Source: Front Microbiol. 2022 May 18;13:846116. doi: 10.3389/fmicb.2022.846116 (PMC9158547; doi:10.3389/fmicb.2022.846116)
Supplement: Supplementary file 4 [file Table_4.xlsx]

## Sheet: Planilha1
Sample	Poultry Farm	Period	Phenotypic resistance	MDR	ESBL	fosA3 or mcr-1	blaCTX-M group
Poultry Litter	1	First				fosA3-	blaCTX-M2
Poultry Litter	1	First				fosA3-
Poultry Litter	1	First				fosA3-
Meconium	1	First	FOT-CIP-NAL-AMP-CFZ--CTF-CRO-CTX-FEP	MDR	ESBL	fosA3-	blaCTX-M1
Meconium	1	First	FOT-AMC-AMP-CFZ--CTF-CRO-CAZ-CTX-FEP-ATM	MDR	ESBL	fosA3-	blaCTX-M1
Meconium	1	First	SXT-C-CIP-NAL-EM- AMP-CFZ--CAZ	MDR		fosA3-
Meconium	1	First	TET-SXT-C-CIP-NAL-EM- AMP-CFZ--CAZ	MDR		fosA3-
Meconium	1	First	AMP-CFZ--CTF-CRO-CAZ-CTX-FEP-ATM	MDR	ESBL	fosA3-	blaCTX-M1
Meconium	1	First	AMP-CFZ--CTF-CRO-CAZ-CTX-FEP-ATM	MDR	ESBL	fosA3-	blaCTX-M1
First pool of cloacal swab	1	First	FOT-CIP-NAL-AMC-AMP-CFZ--CTF-CRO-CAZ-CTX-FEP-ATM	MDR	ESBL	fosA3-	blaCTX-M1
First pool of cloacal swab	1	First	AMP-CFZ--CTF-CRO-CAZ-CTX-FEP	MDR	ESBL	fosA3-	blaCTX-M1 / blaCTX-M2
First pool of cloacal swab	1	First	CFZ-CAZ				blaCTX-M1 / blaCTX-M2
First pool of cloacal swab	1	First	AMP-CFZ-CTF-CRO-CAZ-CTX-FEP-ATM	MDR	ESBL	fosA3-	blaCTX-M1
First pool of cloacal swab	1	First	FOT-NAL-AMP-CFZ-CTF-CRO-CAZ-CTX-FEP-ATM	MDR	ESBL	fosA3-	blaCTX-M1
First pool of cloacal swab	1	First	FOT-AMC-AMP-CFZ-CTF-CRO-CAZ-CTX-FEP-ATM	MDR	ESBL	fosA3-	blaCTX-M1
Second pool of cloacal swab	1	First	AMP-CFZ-CTF-CRO-CAZ-CTX-FEP-ATM	MDR	ESBL	fosA3-	blaCTX-M1
Second pool of cloacal swab	1	First	FOT-AMP-CFZ-CTF-CRO-CAZ-CTX-FEP-ATM	MDR	ESBL	fosA3-	blaCTX-M1 / blaCTX-M2
Second pool of cloacal swab	1	First	FOT-AMP-CFZ-CTF-CRO-CAZ-CTX-FEP	MDR	ESBL	fosA3-	blaCTX-M1
Second pool of cloacal swab	1	First	AMP-CFZ-CTF-CRO-CAZ-CTX-FEP-ATM	MDR	ESBL	fosA3-	blaCTX-M1 / blaCTX-M2
Second pool of cloacal swab	1	First	CFZ-CAZ			fosA3-	blaCTX-M1 / blaCTX-M2
Second pool of cloacal swab	1	First	AMP-CFZ-CTF-CRO-CAZ-FEP-ATM	MDR	ESBL	fosA3-	blaCTX-M1 / blaCTX-M8
Third pool of cloacal swab	1	First	FOT-AMC-AMP-CFZ-CTF-CRO-CAZ-CTX-FEP-ATM	MDR	ESBL	fosA3-	blaCTX-M1 / blaCTX-M8
Third pool of cloacal swab	1	First	FOT-AMP-CFZ-CTF-CRO-CAZ-CTX-FEP-ATM	MDR	ESBL	fosA3-	blaCTX-M1
Third pool of cloacal swab	1	First	AMP-CFZ-CTF-CRO-CAZ-CTX-FEP	MDR	ESBL	fosA3-	blaCTX-M1
Third pool of cloacal swab	1	First	NAL-AMP-CFZ-CTF-CRO-CAZ-CTX-FEP-ATM	MDR	ESBL	fosA3-	blaCTX-M1
Third pool of cloacal swab	1	First	SXT-C-CN-CIP-NAL-EN- CFZ-CTF-CRO-CAZ-CTX-FEP-ATM-	MDR	ESBL	fosA3-	blaCTX-M1
Third pool of cloacal swab	1	First	AMP-CFZ-CTF-CRO-CAZ-CTX-FEP-ATM-	MDR	ESBL	fosA3-	blaCTX-M1
Fourth pool of cloacal swab	1	First	SXT-AMC-AMP-CFZ-CTF-CRO-CAZ-CTX-FEP-ATM-	MDR	ESBL	fosA3-	blaCTX-M1
Fourth pool of cloacal swab	1	First	FOT-NAL-AMP-CFZ-CTF-CRO-CAZ-CTX-FEP-ATM-	MDR	ESBL	fosA3-	blaCTX-M1
Fourth pool of cloacal swab	1	First	FOT-AMC-AMP-CFZ-CTF-CRO-CAZ-CTX-FEP-	MDR	ESBL	fosA3-	blaCTX-M1
Fourth pool of cloacal swab	1	First	FOT-CFZ-CTF-CRO-CAZ-CTX-FEP-	MDR	ESBL	fosA3-	blaCTX-M1
Fourth pool of cloacal swab	1	First	AMP-CFZ-CTF-CRO-CAZ-CTX-FEP-ATM-	MDR	ESBL	fosA3-	blaCTX-M1
Fourth pool of cloacal swab	1	First	AMP-CFZ-CTF-CRO-CAZ-CTX-FEP-ATM-	MDR	ESBL	fosA3-	blaCTX-M1 / blaCTX-M2
Fifth pool of cloacal swab	1	First	FOT-AMP-CFZ-CTF-CRO-CAZ-CTX-FEP-ATM-	MDR	ESBL	fosA3-
Fifth pool of cloacal swab	1	First	FOT-AMC-AMP-CFZ-CTF-CRO-CAZ-CTX-FEP-ATM-	MDR	ESBL	fosA3-	blaCTX-M1
Fifth pool of cloacal swab	1	First	CFZ-CAZ-			fosA3-	blaCTX-M1
Fifth pool of cloacal swab	1	First	TET-CIP-NAL-EN- AMP-CFZ-CAZ-	MDR		fosA3-	blaCTX-M1
Fifth pool of cloacal swab	1	First	SXT-CIP-NAL-EN- AMP-CFZ-CAZ-	MDR		fosA3-	blaCTX-M1 / blaCTX-M2
Fifth pool of cloacal swab	1	First	TET-SXT-CIP-NAL-EN- AMP-CFZ-CAZ-	MDR		fosA3-	blaCTX-M1 / blaCTX-M2
Poultry Litter	1	Second	FOT-AMP-CFZ-CTF-CRO-CAZ-CTX-FEP-ATM-	MDR	ESBL	fosA3-
Poultry Litter	1	Second	CAZ-
Poultry Litter	1	Second	FOT-SXT-CIP-NAL-EN- AMC-AMP-CFZ-CTF-CRO-CAZ-CTX-FEP-ATM-	MDR	ESBL	fosA3-	blaCTX-M2
Poultry Litter	1	Second	FOT-TET-CIP-NAL-EN- AMP-CFZ-CTF-CRO-CAZ-CTX-FEP-ATM-	MDR	ESBL	fosA3-	blaCTX-M1
Poultry Litter	1	Second	FOT-TET-CN-AMC-AMP-CFZ-CTF-CRO-CAZ-CTX-FEP-ATM-	MDR	ESBL	fosA3-	blaCTX-M1
Poultry Litter	1	Second	FOT-CIP-NAL-EN- AMP-CFZ-CTF-CRO-CAZ-CTX-ATM-	MDR	ESBL	fosA3-	blaCTX-M1
First pool of cloacal swab	1	Second	NAL-AMP-CFZ-CAZ-	MDR
First pool of cloacal swab	1	Second	NAL-AMP-CFZ-CAZ-	MDR
First pool of cloacal swab	1	Second	SXT-CIP-NAL-EN- CAZ-
First pool of cloacal swab	1	Second	FOT-CIP-NAL-AMC-AMP-CFZ-CTF-CRO-CAZ-CTX-FEP-ATM-	MDR	ESBL	fosA3-	blaCTX-M1 / blaCTX-M2
First pool of cloacal swab	1	Second	FOT-TET-CIP-NAL-EN- AMC-AMP-CFZ-CTF-CRO-CAZ-CTX-FEP-ATM-	MDR	ESBL	fosA3-	blaCTX-M1 / blaCTX-M2
First pool of cloacal swab	1	Second	FOT-TET-CIP-NAL-EN- AMP-CFZ-CTF-CRO-CAZ-CTX-FEP-ATM-	MDR	ESBL	fosA3-	blaCTX-M1 / blaCTX-M8
Second pool of cloacal swab	1	Second	CFZ-CAZ-
Second pool of cloacal swab	1	Second	CFZ-CAZ-CTX-
Second pool of cloacal swab	1	Second	FOT-CIP-NAL-EN- CFZ-CAZ-	MDR		fosA3-
Second pool of cloacal swab	1	Second	FOT-CIP-NAL-EN- CFZ-CAZ-	MDR		fosA3-
Second pool of cloacal swab	1	Second	TET-SXT-CN-NAL-AMC-AMP-CFZ-CTF-CRO-CAZ-CTX-FEP-ATM-	MDR	ESBL		blaCTX-M1
Second pool of cloacal swab	1	Second	FOT-TET-CIP-NAL-EN- AMC-AMP-CFZ-CTF-CRO-CAZ-CTX-FEP-ATM-	MDR	ESBL	fosA3-	blaCTX-M1
Third pool of cloacal swab	1	Second	NAL-AMP-CFZ-CAZ-	MDR
Third pool of cloacal swab	1	Second	SXT-NAL-EN- AMC-AMP-CFZ-CTF-CRO-CAZ-CTX-FEP-ATM-	MDR	ESBL		blaCTX-M2
Third pool of cloacal swab	1	Second	SXT-C-CIP-NAL-EN- CAZ-	MDR
Third pool of cloacal swab	1	Second	SXT-CIP-NAL-EN- AMC-AMP-CFZ-CTF-CRO-CAZ-CTX-FEP-ATM-	MDR	ESBL		blaCTX-M2
Third pool of cloacal swab	1	Second	SXT-CIP-NAL-EN- AMC-AMP-CFZ-CTF-CRO-CAZ-CTX-FEP-ATM-	MDR	ESBL	fosA3-	blaCTX-M2
Third pool of cloacal swab	1	Second	FOT-TET-CIP-NAL-EN- AMP-CFZ-CTF-CRO-CAZ-CTX-FEP-ATM-	MDR	ESBL	fosA3-	blaCTX-M1
Fourth pool of cloacal swab	1	Second	CFZ-CAZ-
Fourth pool of cloacal swab	1	Second	FOT-CIP-AMC-AMP-CFZ-CTF-CRO-CAZ-CTX-FEP-ATM-	MDR	ESBL	fosA3-	blaCTX-M1 / blaCTX-M8
Fourth pool of cloacal swab	1	Second	FOT-TET-SXT-CN-NAL-AMC-AMP-CFZ-CTF-CRO-CAZ-CTX-FEP-ATM-	MDR	ESBL	fosA3-	blaCTX-M1 / blaCTX-M2
Fourth pool of cloacal swab	1	Second	TET-CIP-NAL-EN- AMC-AMP-CFZ-CFO-CTF-CRO-CAZ-CTX-FEP-ATM-	MDR	ESBL	fosA3-	blaCTX-M1
Fourth pool of cloacal swab	1	Second	TET-CIP-NAL-EN- AMC-AMP-CFZ-CTF-CRO-CAZ-CTX-FEP-ATM-	MDR	ESBL	fosA3-	blaCTX-M1
Fourth pool of cloacal swab	1	Second	FOT-TET-CIP-NAL-EN- AMC-AMP-CFZ-CTF-CRO-CAZ-CTX-FEP-ATM-	MDR	ESBL	fosA3-	blaCTX-M1
Fifth pool of cloacal swab	1	Second	FOT-CIP-NAL-EN- CAZ-			fosA3-
Fifth pool of cloacal swab	1	Second	FOT-TET-CN-AMC-AMP-CFZ-CTF-CRO-CAZ-CTX-FEP-ATM-	MDR	ESBL	fosA3-	blaCTX-M2
Fifth pool of cloacal swab	1	Second	SXT-CIP-NAL-EN- AMC-AMP-CFZ-CTF-CRO-CAZ-CTX-FEP-ATM-	MDR	ESBL		blaCTX-M2
Fifth pool of cloacal swab	1	Second	FOT-TET-AMC-AMP-CFZ-CTF-CRO-CAZ-CTX-FEP-ATM-	MDR	ESBL	fosA3-	blaCTX-M1 / blaCTX-M8
Fifth pool of cloacal swab	1	Second	TET-CIP-NAL-EN- AMC-AMP-CFZ-CTF-CRO-CAZ-CTX-FEP-ATM-	MDR	ESBL	fosA3-	blaCTX-M1
Fifth pool of cloacal swab	1	Second	FOT-TET-CIP-NAL-EN- AMC-AMP-CFZ-CTF-CRO-CAZ-CTX-FEP-ATM-	MDR	ESBL	fosA3-	blaCTX-M1
Poultry Litter	1	Third	CN-CFZ-CAZ-CTX-	MDR
Poultry Litter	1	Third	FOT-CIP-NAL-AMP-CFZ-CTF-CRO-CAZ-CTX-FEP-ATM-	MDR	ESBL	fosA3-	blaCTX-M1
Poultry Litter	1	Third	FOT-AMP-CFZ-CTF-CRO-CAZ-CTX-FEP-ATM-	MDR	ESBL	fosA3-	blaCTX-M1
Poultry Litter	1	Third	FOT-TET-SXT-C-CN-CIP-NAL-EN- CFZ-CAZ-	MDR		fosA3-
Poultry Litter	1	Third	FOT-CIP-NAL-EN- AMP-CFZ-CTF-CRO-CAZ-CTX-FEP-ATM-	MDR	ESBL	fosA3-	blaCTX-M1
Poultry Litter	1	Third	FOT-TET-CIP-NAL-EN- AMP-CFZ-CTF-CRO-CAZ-CTX-FEP-ATM-	MDR	ESBL	fosA3-	blaCTX-M1
First pool of cloacal swab	1	Third	SXT-CIP-NAL-EN- AMC-AMP-CFZ-CTF-CRO-CAZ-CTX-FEP-ATM-	MDR	ESBL		blaCTX-M2
First pool of cloacal swab	1	Third	SXT-CIP-NAL-EN- AMC-AMP-CFZ-CTF-CRO-CAZ-CTX-FEP-ATM-	MDR	ESBL		blaCTX-M2
First pool of cloacal swab	1	Third	TET-SXT-AMP-CFZ-CAZ-	MDR
First pool of cloacal swab	1	Third	FOT-AMP-CFZ-CTF-CRO-CAZ-CTX-FEP-ATM-	MDR	ESBL	fosA3-	blaCTX-M1
First pool of cloacal swab	1	Third	FOT-NAL-AMP-CFZ-CTF-CRO-CAZ-CTX-FEP-ATM-	MDR	ESBL	fosA3-	blaCTX-M1
First pool of cloacal swab	1	Third	SXT-CIP-NAL-EN- AMC-AMP-CFZ-CTF-CRO-CAZ-CTX-FEP-ATM-	MDR	ESBL	fosA3-	blaCTX-M2
Second pool of cloacal swab	1	Third	CFZ-CAZ-
Second pool of cloacal swab	1	Third	SXT-C-NAL-AMC-AMP-CFZ-CFO-CTF-CRO-CAZ-CTX-ATM-	MDR		fosA3-
Second pool of cloacal swab	1	Third	TET-SXT-C-CN-CIP-NAL-EN- CFZ-CAZ-	MDR
Second pool of cloacal swab	1	Third	TET-SXT-C-CN-CIP-NAL-EN- CAZ-	MDR
Fifth pool of cloacal swab	2	Third	FOT-CIP-NAL-EN- AMC-AMP-CFZ-CTF-CRO-CAZ-CTX-FEP-ATM-	MDR	ESBL	fosA3-
Second pool of cloacal swab	1	Third	TET-CIP-NAL-EN- AMC-AMP-CFZ-CFO-CRO-CAZ-CTX-FEP-ATM-	MDR	ESBL
Second pool of cloacal swab	1	Third	FOT-TET-SXT-CIP-NAL-EN- AMC-AMP-CFZ-CFO-CTF-CRO-CAZ-CTX-FEP-ATM-	MDR	ESBL	fosA3-	blaCTX-M1
Third pool of cloacal swab	1	Third	NAL-AMP-CFZ-CAZ-	MDR
Third pool of cloacal swab	1	Third	TET-SXT-CIP-AMP-CFZ-CAZ-	MDR
Third pool of cloacal swab	1	Third	TET-SXT-C-CN-CIP-NAL-EN- AMP-CFZ-CFO-CAZ-	MDR
Third pool of cloacal swab	1	Third	FOT-NAL-AMP-CFZ-CTF-CRO-CAZ-CTX-ATM-	MDR	ESBL	fosA3-	blaCTX-M2
Third pool of cloacal swab	1	Third	FOT-TET-SXT-CIP-NAL-EN- AMC-AMP-CFZ-CFO-CTF-CRO-CAZ-CTX-FEP-ATM-	MDR	ESBL	fosA3-	blaCTX-M1
Third pool of cloacal swab	1	Third	FOT-TET-SXT-CIP-NAL-EN- AMP-CFZ-CTF-CRO-CAZ-CTX-FEP-ATM-	MDR	ESBL	fosA3-	blaCTX-M1
Fourth pool of cloacal swab	1	Third	CFZ-CAZ-
Fourth pool of cloacal swab	1	Third	CAZ-
Fourth pool of cloacal swab	1	Third	FOT-CIP-NAL-EN- CFZ-CFO-CAZ-	MDR		fosA3-
Fourth pool of cloacal swab	1	Third	CIP-NAL-EN- AMC-AMP-CFZ-CTF-CRO-CAZ-CTX-FEP-ATM-	MDR	ESBL		blaCTX-M2
Fourth pool of cloacal swab	1	Third	SXT-CIP-NAL-EN- AMC-AMP-CFZ-CTF-CRO-CAZ-CTX-FEP-ATM-	MDR	ESBL		blaCTX-M2
Fourth pool of cloacal swab	1	Third	SXT-CIP-NAL-EN- AMC-AMP-CFZ-CTF-CRO-CAZ-CTX-FEP-ATM-	MDR	ESBL		blaCTX-M2
Fifth pool of cloacal swab	1	Third	TET-CFZ-CAZ-
Fifth pool of cloacal swab	1	Third	TET-SXT-C-CN-AMP-CFZ-CAZ-	MDR
Fifth pool of cloacal swab	1	Third	TET-SXT-C-CN-CIP-NAL-EN- CFZ-CAZ-	MDR		fosA3-
Fifth pool of cloacal swab	1	Third	FOT-TET-SXT-C-CN-CIP-NAL-EN- AMP-CFZ-CAZ-	MDR		fosA3-
Fifth pool of cloacal swab	1	Third	FOT-TET-AMP-CFZ-CTF-CRO-CAZ-CTX-FEP-ATM-	MDR	ESBL	fosA3-	blaCTX-M1
Fifth pool of cloacal swab	1	Third	FOT-CIP-NAL-EN- AMP-CFZ-CTF-CRO-CAZ-CTX-FEP-ATM-	MDR	ESBL	fosA3-	blaCTX-M1
Alphitobius diaperinus	1	Third	SXT-CIP-NAL-EN- AMC-CAZ-CTX-ATM-	MDR	ESBL		blaCTX-M2
Alphitobius diaperinus	1	Third	SXT-CIP-NAL-EN- AMC-CFZ-CAZ-CTX-ATM-	MDR	ESBL		blaCTX-M2
Alphitobius diaperinus	1	Third	SXT-CIP-NAL-EN- CAZ-
Alphitobius diaperinus	1	Third	SXT-CIP-NAL-EN- CFZ-CAZ-CTX-	MDR
Alphitobius diaperinus	1	Third	SXT-CIP-NAL-EN- AMC-CFZ-CAZ-CTX-ATM-	MDR	ESBL		blaCTX-M2
Alphitobius diaperinus	1	Third	SXT-CIP-NAL-EN- AMC-AMP-CFZ-CTF-CAZ-CTX-FEP-ATM-	MDR	ESBL		blaCTX-M2
Initial water	2	First	CAZ-
Initial water	2	First	CAZ-
Initial water	2	First	CAZ-
Final water	2	First	CAZ-
Final water	2	First	CAZ-
Final water	2	First	CAZ-
Poultry Litter	2	First	SXT-CN-NAL-CAZ-	MDR
Poultry Litter	2	First	FOT-TET-CIP-NAL-EN- CFZ-CAZ-	MDR		fosA3-
Poultry Litter	2	First	FOT-TET-CIP-NAL-EN- AMC-CFZ-CAZ-	MDR		fosA3-
Poultry Litter	2	First	FOT-TET-SXT-EN- AMC-AMP-CFZ-CTF-CRO-CAZ-CTX-FEP-	MDR	ESBL	fosA3-	blaCTX-M1
Poultry Litter	2	First	FOT-TET-SXT-C-CIP-NAL-EN- AMP-CFZ-CTF-CRO-CAZ-CTX-FEP-ATM-	MDR	ESBL	fosA3-	blaCTX-M1
Poultry Litter	2	First	FOT-TET-SXT-C-CIP-NAL-EN- AMP-CFZ-CTF-CRO-CAZ-CTX-FEP-ATM-	MDR	ESBL	fosA3-	blaCTX-M1
Meconium	2	First	CAZ-			fosA3-
Meconium	2	First	CFZ-CAZ-			fosA3-
Meconium	2	First	FOT-TET-CIP-NAL-EN- CFZ-CAZ-	MDR		fosA3-
Meconium	2	First	FOT-TET-CIP-NAL-EN- CFZ-CAZ-	MDR		fosA3-
Meconium	2	First	FOT-CIP-NAL-AMP-CFZ-CTF-CRO-CAZ-CTX-FEP-ATM-	MDR	ESBL	fosA3-	blaCTX-M1
Meconium	2	First	FOT-TET-SXT-CIP-NAL-EN- AMC-AMP-CFZ-CTF-CRO-CAZ-CTX-FEP-ATM-	MDR	ESBL	fosA3-	blaCTX-M1
First pool of cloacal swab	2	First	FOT-NAL-AMP-CAZ-	MDR		fosA3-
First pool of cloacal swab	2	First	FOT-NAL-CFZ-CAZ-	MDR		fosA3-
First pool of cloacal swab	2	First	CIP-NAL-EN- AMP-CFZ-CAZ-	MDR
First pool of cloacal swab	2	First	TET-CIP-NAL-EN- AMC-AMP-CFZ-CFO-CAZ-	MDR
First pool of cloacal swab	2	First	FOT-TET-CIP-NAL-AMC-AMP-CFZ-CTF-CRO-CAZ-CTX-FEP-ATM-	MDR	ESBL	fosA3-	blaCTX-M1
First pool of cloacal swab	2	First	TET-SXT-AMC-AMP-CFZ-CTF-CRO-CAZ-CTX-FEP-ATM-	MDR	ESBL	fosA3-	blaCTX-M1
Second pool of cloacal swab	2	First	FOT-TET-AMP-CFZ-CTF-CRO-CAZ-CTX-FEP-ATM-	MDR	ESBL	fosA3-	blaCTX-M1
Second pool of cloacal swab	2	First	TET-CIP-NAL-EN- AMC-AMP-CFZ-CAZ-	MDR		fosA3-
Second pool of cloacal swab	2	First	FOT-TET-AMP-CFZ-CTF-CRO-CAZ-CTX-FEP-	MDR	ESBL	fosA3-	blaCTX-M1
Second pool of cloacal swab	2	First	FOT-CFZ-CTF-CRO-CAZ-CTX-FEP-ATM-	MDR	ESBL	fosA3-	blaCTX-M2
Second pool of cloacal swab	2	First	TET-NAL-AMC-AMP-CFZ-CTF-CRO-CAZ-CTX-FEP-ATM-	MDR	ESBL	fosA3-	blaCTX-M1
Second pool of cloacal swab	2	First	FOT-TET-NAL-AMC-AMP-CFZ-CTF-CRO-CAZ-CTX-FEP-ATM-	MDR	ESBL	fosA3-	blaCTX-M1
Third pool of cloacal swab	2	First	TET-CIP-NAL-EN- AMP-CAZ-	MDR
Third pool of cloacal swab	2	First	CIP-NAL-EN- CAZ-
Third pool of cloacal swab	2	First	CIP-NAL-EN- CAZ-
Third pool of cloacal swab	2	First	FOT-TET-AMP-CFZ-CTF-CRO-CAZ-CTX-FEP-ATM-	MDR	ESBL	fosA3-	blaCTX-M1
Third pool of cloacal swab	2	First	FOT-TET-AMP-CFZ-CTF-CRO-CAZ-CTX-FEP-ATM-	MDR	ESBL	fosA3-	blaCTX-M1
Third pool of cloacal swab	2	First	FOT-TET-CIP-NAL-EN- AMC-AMP-CFZ-CTF-CRO-CAZ-CTX-FEP-ATM-	MDR	ESBL	fosA3-	blaCTX-M1
Fourth pool of cloacal swab	2	First	FOT-AMP-CFZ-CTF-CRO-CAZ-CTX-FEP-	MDR	ESBL	fosA3-	blaCTX-M1
Fourth pool of cloacal swab	2	First	CAZ-			fosA3-
Fourth pool of cloacal swab	2	First	CAZ-			fosA3-
Fourth pool of cloacal swab	2	First	FOT-AMC-AMP-CFZ-CTF-CRO-CAZ-CTX-FEP-	MDR	ESBL	fosA3-	blaCTX-M1
Fourth pool of cloacal swab	2	First	FOT-AMC-AMP-CFZ-CTF-CRO-CAZ-CTX-FEP-	MDR	ESBL	fosA3-	blaCTX-M1
Fourth pool of cloacal swab	2	First	FOT-AMC-AMP-CFZ-CTF-CRO-CAZ-CTX-FEP-	MDR	ESBL	fosA3-	blaCTX-M1
Fifth pool of cloacal swab	2	First	FOT-TET-CIP-NAL-EN- CAZ-	MDR		fosA3-
Fifth pool of cloacal swab	2	First	FOT-TET-CIP-NAL-EN- CAZ-	MDR		fosA3-
Fifth pool of cloacal swab	2	First	FOT-NAL-AMP-CFZ-CTF-CRO-CAZ-CTX-FEP-ATM-	MDR	ESBL	fosA3-	blaCTX-M1
Fifth pool of cloacal swab	2	First	FOT-AMP-CFZ-CTF-CRO-CAZ-CTX-FEP-	MDR	ESBL	fosA3-	blaCTX-M1
Fifth pool of cloacal swab	2	First	FOT-TET-CIP-NAL-EN- AMC-AMP-CFZ-CTF-CRO-CAZ-CTX-FEP-ATM-	MDR	ESBL	fosA3-	blaCTX-M1
Fifth pool of cloacal swab	2	First	FOT-CIP-NAL-EN- AMC-AMP-CFZ-CTF-CRO-CAZ-CTX-FEP-ATM-	MDR	ESBL	fosA3-	blaCTX-M1
Poultry Litter	2	Second	FOT-AMP-CFZ-CTF-CRO-CAZ-CTX-FEP-ATM-	MDR	ESBL	fosA3-	blaCTX-M1
Poultry Litter	2	Second	TET-SXT-CIP-NAL-EN- CAZ-	MDR
Poultry Litter	2	Second	TET-SXT-CN-CIP-NAL-EN- AMC-AMP-CFZ-CFO-CRO-CAZ-CTX-	MDR		fosA3-
Poultry Litter	2	Second	TET-SXT-CN-CIP-NAL-EN- AMC-AMP-CFZ-CFO-CTF-CRO-CAZ-CTX-FEP-ATM-	MDR	ESBL	fosA3-	blaCTX-M2
Poultry Litter	2	Second	FOT-CIP-NAL-EN- AMC-AMP-CFZ-CTF-CRO-CAZ-CTX-FEP-ATM-	MDR	ESBL	fosA3-	blaCTX-M1
Poultry Litter	2	Second	FOT-CIP-NAL-EN- AMC-AMP-CFZ-CTF-CRO-CAZ-CTX-FEP-ATM-	MDR	ESBL	fosA3-	blaCTX-M1
First pool of cloacal swab	2	Second	SXT-CN-NAL-CAZ-	MDR
First pool of cloacal swab	2	Second	SXT-CN-NAL-CAZ-	MDR		fosA3-
First pool of cloacal swab	2	Second	CAZ-
First pool of cloacal swab	2	Second	FOT-TET-CIP-NAL-EN- AMC-AMP-CAZ-	MDR		fosA3-	blaCTX-M1
First pool of cloacal swab	2	Second	TET-SXT-C-CIP-NAL-EN- AMC-AMP-CFZ-CFO-CTF-CRO-CAZ-CTX-	MDR
First pool of cloacal swab	2	Second	TET-SXT-C-CIP-NAL-EN- AMC-AMP-CFZ-CFO-CRO-CAZ-CTX-	MDR
Second pool of cloacal swab	2	Second	SXT-CAZ-
Second pool of cloacal swab	2	Second	FOT-TET-SXT-CN-CIP-NAL-EN- AMC-AMP-CFZ-CTF-CRO-CAZ-CTX-FEP-ATM-	MDR		fosA3-	blaCTX-M1
Second pool of cloacal swab	2	Second	TET-SXT-CIP-NAL-EN- CAZ-	MDR		fosA3-
Second pool of cloacal swab	2	Second	TET-SXT-CN-CIP-NAL-EN- AMC-AMP-CFZ-CFO-CRO-CAZ-CTX-	MDR		fosA3-
Second pool of cloacal swab	2	Second	FOT-TET-SXT-CIP-NAL-EN- AMP-CFZ-CTF-CRO-CAZ-CTX-FEP-ATM-	MDR	ESBL	fosA3-	blaCTX-M1
Second pool of cloacal swab	2	Second	FOT-TET-SXT-CIP-NAL-EN- AMP-CFZ-CTF-CRO-CAZ-CTX-FEP-ATM-	MDR	ESBL	fosA3-	blaCTX-M1
Third pool of cloacal swab	2	Second	TET-SXT-NAL-CAZ-	MDR		fosA3-	blaCTX-M1 / blaCTX-M2
Third pool of cloacal swab	2	Second	FOT-TET-SXT-CIP-NAL-EN- AMC-AMP-CFZ-CTF-CRO-CAZ-CTX-FEP-ATM-	MDR	ESBL	fosA3-	blaCTX-M1
Third pool of cloacal swab	2	Second	TET-SXT-CIP-NAL-EN- AMC-AMP-CFZ-CTF-CRO-CAZ-CTX-FEP-ATM-	MDR	ESBL	fosA3-	blaCTX-M1
Third pool of cloacal swab	2	Second	TET-SXT-CIP-NAL-EN- AMC-AMP-CFZ-CAZ-	MDR
Third pool of cloacal swab	2	Second	FOT-TET-SXT-CIP-NAL-EN- AMC-AMP-CFZ-CTF-CRO-CAZ-CTX-FEP-ATM-	MDR	ESBL	fosA3-	blaCTX-M1
Third pool of cloacal swab	2	Second	FOT-TET-SXT-CIP-NAL-EN- AMC-AMP-CFZ-CTF-CRO-CAZ-CTX-FEP-ATM-	MDR	ESBL	fosA3-	blaCTX-M1
Fourth pool of cloacal swab	2	Second	AMP-CFZ-CFO-CAZ-			fosA3-
Fourth pool of cloacal swab	2	Second	FOT-TET-CIP-NAL-EN- CAZ-	MDR		fosA3-
Fourth pool of cloacal swab	2	Second	FOT-TET-CIP-NAL-EN- CAZ-	MDR		fosA3-
Fourth pool of cloacal swab	2	Second	FOT-TET-SXT-CIP-NAL-EN- AMP-CFZ-CAZ-CTX-	MDR		fosA3-	blaCTX-M1 / blaCTX-M2
Fourth pool of cloacal swab	2	Second	SXT-CN-CIP-NAL-EN- AMP-CFZ-CTF-CRO-CAZ-CTX-FEP-ATM-	MDR	ESBL		blaCTX-M2
Fourth pool of cloacal swab	2	Second	C-CIP-NAL-EN- AMC-AMP-CFZ-CFO-CTF-CRO-CAZ-CTX-FEP-ATM-	MDR	ESBL		blaCTX-M2
Fifth pool of cloacal swab	2	Second	FOT-TET-SXT-CIP-NAL-EN- AMC-AMP-CFZ-CTF-CRO-CAZ-CTX-FEP-ATM-	MDR	ESBL	fosA3-	blaCTX-M1
Fifth pool of cloacal swab	2	Second	FOT-TET-SXT-CIP-NAL-EN- AMC-AMP-CFZ-CTF-CRO-CAZ-CTX-FEP-ATM-	MDR	ESBL	fosA3-
Fifth pool of cloacal swab	2	Second	FOT-TET-CIP-NAL-EN- AMP-CAZ-	MDR		fosA3-
Fifth pool of cloacal swab	2	Second	TET-SXT-CN-CIP-NAL-EN- AMC-AMP-CFZ-CFO-CTF-CRO-CAZ-CTX-	MDR
Fifth pool of cloacal swab	2	Second	FOT-TET-SXT-CIP-NAL-EN- AMC-AMP-CFZ-CTF-CRO-CAZ-CTX-FEP-ATM-	MDR	ESBL	fosA3-	blaCTX-M1
Fifth pool of cloacal swab	2	Second	TET-SXT-C-CIP-NAL-EN- AMC-CFZ-CFO-CRO-CAZ-CTX-ATM-	MDR		fosA3-
Alphitobius diaperinus	2	Second	CFZ-CAZ-			fosA3-
Alphitobius diaperinus	2	Second	FOT-CIP-NAL-EN- AMC-AMP-CFZ-CTF-CRO-CAZ-CTX-FEP-ATM-	MDR	ESBL	fosA3-	blaCTX-M1
Alphitobius diaperinus	2	Second	TET-NAL-CAZ-FEP-	MDR
Alphitobius diaperinus	2	Second	TET-SXT-CN-CIP-NAL-EN- AMC-AMP-CFZ-CFO-CTF-CRO-CAZ-CTX-ATM-	MDR			blaCTX-M1
Alphitobius diaperinus	2	Second	FOT-CIP-NAL-EN- AMC-AMP-CFZ-CFO-CTF-CRO-CAZ-CTX-FEP-ATM-	MDR	ESBL	fosA3-	blaCTX-M1
Alphitobius diaperinus	2	Second	FOT-SXT-CIP-AMP-CFZ-CTF-CRO-CAZ-CTX-FEP-ATM-	MDR	ESBL
Poultry Litter	2	Third	FOT-CIP-NAL-EN- CAZ-			fosA3-
Poultry Litter	2	Third	SXT-C-CIP-NAL-EN- AMC-AMP-CFZ-CAZ-CTX-	MDR
Poultry Litter	2	Third	FOT-SXT-AMC-AMP-CFZ-CTF-CRO-CAZ-CTX-FEP-ATM-	MDR	ESBL	fosA3-	blaCTX-M1
Poultry Litter	2	Third	FOT-SXT-AMC-AMP-CFZ-CTF-CRO-CAZ-CTX-FEP-ATM-	MDR	ESBL	fosA3-	blaCTX-M1
Poultry Litter	2	Third	FOT-CIP-NAL-EN- AMP-CFZ-CTF-CRO-CAZ-CTX-FEP-ATM-	MDR	ESBL	fosA3-	blaCTX-M1
Poultry Litter	2	Third	FOT-CIP-NAL-EN- AMC-AMP-CFZ-CTF-CRO-CAZ-CTX-FEP-ATM-	MDR	ESBL	fosA3-	blaCTX-M1
First pool of cloacal swab	2	Third	CN-CIP-AMP-CAZ-	MDR
First pool of cloacal swab	2	Third	CIP-NAL-EN- CFZ-CAZ-			fosA3-
First pool of cloacal swab	2	Third	FOT-SXT-CIP-NAL-EN- CAZ-FEP-	MDR		fosA3-
First pool of cloacal swab	2	Third	SXT-C-CIP-NAL-EN- AMC-AMP-CFZ-CAZ-	MDR		fosA3-	blaCTX-M1
First pool of cloacal swab	2	Third	FOT-TET-SXT-CIP-NAL-EN- AMP-CFZ-CTF-CRO-CAZ-CTX-FEP-ATM-	MDR	ESBL	fosA3-	blaCTX-M1
First pool of cloacal swab	2	Third	FOT-SXT-AMC-AMP-CFZ-CTF-CRO-CAZ-CTX-FEP-ATM-	MDR	ESBL	fosA3-	blaCTX-M1
Second pool of cloacal swab	2	Third	AMP-CAZ-			fosA3-
Second pool of cloacal swab	2	Third	FOT-TET-CIP-NAL-EN- CAZ-	MDR		fosA3-
Second pool of cloacal swab	2	Third	FOT-SXT-NAL-AMC-AMP-CFZ-CTF-CRO-CAZ-CTX-FEP-ATM-	MDR	ESBL	fosA3-	blaCTX-M1
Second pool of cloacal swab	2	Third	FOT-SXT-AMC-AMP-CFZ-CTF-CRO-CAZ-CTX-FEP-ATM-	MDR	ESBL	fosA3-	blaCTX-M1
Second pool of cloacal swab	2	Third	FOT-SXT-CIP-NAL-EN- AMC-AMP-CFZ-CTF-CRO-CAZ-CTX-FEP-ATM-	MDR	ESBL	fosA3-	blaCTX-M1
Second pool of cloacal swab	2	Third	FOT-SXT-C-CIP-NAL-EN- AMC-AMP-CFZ-CTF-CRO-CAZ-CTX-FEP-ATM-	MDR	ESBL	fosA3-	blaCTX-M1
Third pool of cloacal swab	2	Third	NAL-AMP-CAZ-			fosA3-
Third pool of cloacal swab	2	Third	SXT-CN-CIP-NAL-AMC-AMP-CFZ-CAZ-	MDR		fosA3-
Third pool of cloacal swab	2	Third	SXT-CN-CIP-NAL-EN- AMC-AMP-CFZ-CFO-CAZ-CTX-	MDR	ESBL	fosA3-
Third pool of cloacal swab	2	Third	TET-SXT-AMC-AMP-CFZ-CTF-CAZ-CTX-FEP-ATM-	MDR	ESBL	fosA3-
Third pool of cloacal swab	2	Third	FOT-C-CIP-NAL-EN- AMC-AMP-CFZ-CTF-CRO-CAZ-CTX-FEP-ATM-	MDR	ESBL	fosA3-	blaCTX-M1
Third pool of cloacal swab	2	Third	FOT-C-CIP-NAL-EN- AMC-AMP-CFZ-CTF-CRO-CAZ-CTX-FEP-ATM-	MDR	ESBL	fosA3-	blaCTX-M1
Fourth pool of cloacal swab	2	Third	SXT-CIP-NAL-EN- AMC-AMP-CFZ-CAZ-	MDR		fosA3-
Fourth pool of cloacal swab	2	Third	SXT-CIP-NAL-EN- CAZ-		ESBL	fosA3-
Fourth pool of cloacal swab	2	Third	SXT-CIP-NAL-EN- CFZ-CTF-CAZ-FEP-	MDR		fosA3-
Fourth pool of cloacal swab	2	Third	FOT-SXT-AMC-AMP-CFZ-CTF-CRO-CAZ-CTX-FEP-ATM-	MDR	ESBL	fosA3-	blaCTX-M1
Fourth pool of cloacal swab	2	Third	FOT-CIP-NAL-EN- AMP-CFZ-CTF-CRO-CAZ-CTX-FEP-ATM-	MDR	ESBL	fosA3-	blaCTX-M1
Fourth pool of cloacal swab	2	Third	FOT-CIP-NAL-EN- AMP-CFZ-CTF-CRO-CAZ-CTX-FEP-ATM-	MDR	ESBL	fosA3-	blaCTX-M1
Fifth pool of cloacal swab	2	Third	FOT-SXT-AMP-CFZ-CAZ-CTX-	MDR		fosA3-
Fifth pool of cloacal swab	2	Third	FOT-SXT-AMC-AMP-CFZ-CTF-CRO-CAZ-CTX-FEP-ATM-	MDR	ESBL
Fifth pool of cloacal swab	2	Third	FOT-CIP-NAL-EN- CFZ-CRO-CAZ-CTX-	MDR
Fifth pool of cloacal swab	2	Third	FOT-SXT-AMC-AMP-CFZ-CTF-CRO-CAZ-CTX-FEP-ATM-	MDR	ESBL	fosA3-
Fifth pool of cloacal swab	2	Third	FOT-CIP-NAL-EN- AMC-AMP-CFZ-CTF-CRO-CAZ-CTX-FEP-ATM-	MDR	ESBL	fosA3-
Alphitobius diaperinus	2	Third	FOT-CIP-NAL-EN- CAZ-
Alphitobius diaperinus	2	Third	CFZ-CAZ-			fosA3-
Alphitobius diaperinus	2	Third	NAL-AMP-CFZ-CTF-CRO-CAZ-CTX-FEP-ATM-	MDR	ESBL	fosA3-
Alphitobius diaperinus	2	Third	FOT-TET-CIP-NAL-EN- CAZ-	MDR
Alphitobius diaperinus	2	Third	FOT-TET-NAL-EN- AMC-CFZ-CAZ-CTX-FEP-	MDR
Alphitobius diaperinus	2	Third	FOT-NAL-EN- CAZ-
Final water	3	First	TET-SXT-
Final water	3	First	TET-SXT-
Final water	3	First	TET-SXT-
Poultry Feed	3	First	CIP- NAL- EN - CFZ
Poultry Feed	3	First	CIP- NAL- EN - CFZ-AMC-	MDR
Poultry Feed	3	First	CIP- NAL- EN - CFZ
Poultry Litter	3	First	CAZ-			fosA3-
Poultry Litter	3	First	TET-C-CIP-EN- AMC-AMP-CFZ-CAZ-	MDR
Poultry Litter	3	First	C-CIP-NAL-EN- AMC-AMP-CAZ-	MDR			blaCTX-M2
Poultry Litter	3	First	FOT-TET-SXT-CIP-NAL-EN- AMC-AMP-CAZ-	MDR		fosA3-	blaCTX-M2
Poultry Litter	3	First	TET-AMC-AMP-CFZ-CTF-CRO-CAZ-CTX-FEP-ATM-	MDR	ESBL	fosA3 - mcr-1	blaCTX-M2
Poultry Litter	3	First	AMP-CFZ-CTF-CRO-CAZ-CTX-FEP-	MDR	ESBL	fosA3-	blaCTX-M2
Meconium	3	First	AMP-CAZ-			fosA3-
Meconium	3	First	AMP-CAZ-
Meconium	3	First	TET-SXT-CIP-NAL-EN- AMC-AMP-CAZ-	MDR		fosA3-
Meconium	3	First	TET-SXT-CIP-NAL-EN- AMC-AMP-CAZ-	MDR		fosA3-
Meconium	3	First	TET-CN-AMC-AMP-CFZ-CTF-CRO-CAZ-CTX-FEP-ATM-	MDR	ESBL	fosA3-	blaCTX-M2
Meconium	3	First	TET-CN-AMC-AMP-CFZ-CTF-CRO-CAZ-CTX-FEP-ATM-	MDR	ESBL	fosA3-	blaCTX-M2
First pool of cloacal swab	3	First	AMP-CAZ-				blaCTX-M1
First pool of cloacal swab	3	First	CAZ-				blaCTX-M1
First pool of cloacal swab	3	First	AMP-CAZ-				blaCTX-M2
First pool of cloacal swab	3	First	TET-CN-AMC-AMP-CFZ-CTF-CRO-CAZ-CTX-FEP-ATM-	MDR	ESBL	fosA3-	blaCTX-M2
First pool of cloacal swab	3	First	TET-CN-AMC-AMP-CFZ-CTF-CRO-CAZ-CTX-FEP-	MDR	ESBL	fosA3-	blaCTX-M2
First pool of cloacal swab	3	First	TET-CN-CIP-NAL-AMC-AMP-CFZ-CTF-CRO-CAZ-CTX-FEP-ATM-	MDR	ESBL	fosA3-	blaCTX-M2
Second pool of cloacal swab	3	First	CAZ-
Second pool of cloacal swab	3	First	CAZ-			fosA3-
Second pool of cloacal swab	3	First	CAZ-
Second pool of cloacal swab	3	First	TET-CN-AMC-AMP-CFZ-CTF-CRO-CAZ-CTX-FEP-ATM-	MDR	ESBL		blaCTX-M2
Second pool of cloacal swab	3	First	TET-CN-AMC-AMP-CFZ-CTF-CRO-CAZ-CTX-FEP-ATM-	MDR	ESBL	fosA3-	blaCTX-M2
Second pool of cloacal swab	3	First	TET-CN-AMC-AMP-CFZ-CTF-CRO-CAZ-CTX-FEP-ATM-	MDR	ESBL		blaCTX-M2
Third pool of cloacal swab	3	First	TET-CAZ-
Third pool of cloacal swab	3	First	TET-CAZ-
Third pool of cloacal swab	3	First	CAZ-
Third pool of cloacal swab	3	First	TET-CN-AMC-AMP-CFZ-CTF-CRO-CAZ-CTX-FEP-ATM-	MDR	ESBL	fosA3-	blaCTX-M2
Third pool of cloacal swab	3	First	TET-AMC-AMP-CFZ-CTF-CRO-CAZ-CTX-FEP-ATM-	MDR	ESBL	fosA3-	blaCTX-M2
Third pool of cloacal swab	3	First	TET-CN-AMC-AMP-CFZ-CTF-CRO-CAZ-CTX-FEP-ATM-	MDR			blaCTX-M2
Fourth pool of cloacal swab	3	First	TET-CN-AMC-AMP-CFZ-CTF-CRO-CAZ-CTX-FEP-ATM-	MDR			blaCTX-M2
Fourth pool of cloacal swab	3	First	NAL-CAZ-
Fourth pool of cloacal swab	3	First	CAZ-
Fourth pool of cloacal swab	3	First	TET-CN-AMC-AMP-CFZ-CTF-CRO-CAZ-CTX-FEP-ATM-	MDR	ESBL		blaCTX-M2
Fourth pool of cloacal swab	3	First	TET-CN-AMC-AMP-CFZ-CTF-CRO-CAZ-CTX-FEP-ATM-	MDR	ESBL	fosA3-	blaCTX-M1
Fourth pool of cloacal swab	3	First	TET-CN-AMC-AMP-CFZ-CTF-CRO-CAZ-CTX-FEP-ATM-	MDR	ESBL	fosA3-
Fifth pool of cloacal swab	3	First	TET-NAL-AMC-CRO-CAZ-CTX-	MDR	ESBL
Fifth pool of cloacal swab	3	First	NAL-AMC-AMP-CFZ-CTF-CRO-CAZ-CTX-FEP-	MDR	ESBL	fosA3-	blaCTX-M2
Fifth pool of cloacal swab	3	First	TET-NAL-CAZ-CTX-	MDR		fosA3-
Fifth pool of cloacal swab	3	First	TET-CN-AMC-AMP-CFZ-CTF-CRO-CAZ-CTX-FEP-ATM-	MDR	ESBL		blaCTX-M2
Fifth pool of cloacal swab	3	First	TET-CN-NAL-AMC-AMP-CFZ-CTF-CRO-CAZ-CTX-FEP-	MDR	ESBL	fosA3-	blaCTX-M1
Fifth pool of cloacal swab	3	First	TET-CN-AMC-AMP-CFZ-CTF-CRO-CAZ-CTX-FEP-ATM-	MDR	ESBL	fosA3-	blaCTX-M1
Poultry Litter	3	Second	CAZ-			fosA3-
Poultry Litter	3	Second	AMP-CAZ-			fosA3-
Poultry Litter	3	Second	TET-C-CIP-NAL-EN- AMC-AMP-CFZ-CFO-CTF-CRO-CAZ-CTX-FEP-ATM-	MDR			blaCTX-M2
Poultry Litter	3	Second	CIP-NAL-EN- AMC-AMP-CFZ-CTF-CRO-CAZ-CTX-FEP-ATM-	MDR	ESBL	fosA3-	blaCTX-M1
Poultry Litter	3	Second	CIP-NAL-EN- AMP-CFZ-CFO-CTF-CRO-CAZ-CTX-FEP-ATM-	MDR	ESBL	fosA3-	blaCTX-M1
Poultry Litter	3	Second	FOT-CIP-NAL-EN- AMP-CFZ-CTF-CRO-CAZ-CTX-FEP-	MDR	ESBL	fosA3-	blaCTX-M1
First pool of cloacal swab	3	Second	TET-SXT-CN-CIP-NAL-EN- AMP-CAZ-	MDR		fosA3-
First pool of cloacal swab	3	Second	TET-SXT-C-CIP-NAL-EN- AMP-CFZ-CTF-CRO-CAZ-CTX-FEP-ATM-	MDR	ESBL	fosA3-	blaCTX-M1
First pool of cloacal swab	3	Second	TET-SXT-C-CIP-NAL-EN- AMP-CFZ-CTF-CRO-CAZ-CTX-FEP-ATM-	MDR	ESBL		blaCTX-M1
First pool of cloacal swab	3	Second	FOT-TET-SXT-CIP-NAL-EN- AMP-CFZ-CTF-CRO-CAZ-CTX-FEP-	MDR	ESBL	fosA3-	blaCTX-M1
First pool of cloacal swab	3	Second	TET-SXT-C-CIP-NAL-EN- AMC-AMP-CFZ-CTF-CRO-CAZ-CTX-FEP-	MDR	ESBL	fosA3-	blaCTX-M1
First pool of cloacal swab	3	Second	TET-SXT-C-CIP-NAL-EN- AMC-AMP-CFZ-CTF-CRO-CAZ-CTX-FEP-ATM-	MDR	ESBL	fosA3-	blaCTX-M1
Second pool of cloacal swab	3	Second	TET-SXT-CN-CIP-NAL-EN- AMC-AMP-CFZ-CFO-CRO-CAZ-CTX-ATM-	MDR		fosA3-	blaCTX-M2
Second pool of cloacal swab	3	Second	TET-SXT-C-CIP-NAL-EN- AMP-CFZ-CTF-CRO-CAZ-CTX-FEP-ATM-	MDR	ESBL	fosA3-	blaCTX-M1
Second pool of cloacal swab	3	Second	TET-SXT-CN-NAL-AMC-AMP-CFZ-CTF-CRO-CAZ-CTX-FEP-ATM-	MDR	ESBL	fosA3-	blaCTX-M2
Second pool of cloacal swab	3	Second	TET-SXT-C-CIP-NAL-EN- AMP-CFZ-CTF-CRO-CAZ-CTX-FEP-ATM-	MDR	ESBL	fosA3-	blaCTX-M1
Second pool of cloacal swab	3	Second	TET-SXT-C-CIP-NAL-EN- AMC-AMP-CFZ-CTF-CRO-CAZ-CTX-FEP-ATM-	MDR	ESBL	fosA3-	blaCTX-M1
Second pool of cloacal swab	3	Second	TET-SXT-C-CIP-NAL-EN- AMC-AMP-CFZ-CTF-CRO-CAZ-CTX-FEP-ATM-	MDR	ESBL	fosA3-	blaCTX-M1
Third pool of cloacal swab	3	Second	AMP-CAZ-			fosA3-	blaCTX-M2
Third pool of cloacal swab	3	Second	CAZ-			fosA3-
Third pool of cloacal swab	3	Second	TET-SXT-CIP-NAL-EN- AMP-CFZ-CAZ-CTX-	MDR	ESBL	fosA3-
Third pool of cloacal swab	3	Second	FOT-CIP-NAL-EN- AMP-CFZ-CTF-CRO-CAZ-CTX-FEP-ATM-	MDR	ESBL	fosA3-	blaCTX-M1
Third pool of cloacal swab	3	Second	FOT-CIP-NAL-EN- AMP-CFZ-CTF-CRO-CAZ-CTX-FEP-ATM-	MDR	ESBL	fosA3-	blaCTX-M1
Third pool of cloacal swab	3	Second	FOT-CIP-NAL-EN- AMC-AMP-CFZ-CTF-CRO-CAZ-CTX-FEP-	MDR	ESBL	fosA3-	blaCTX-M1
Fourth pool of cloacal swab	3	Second	FOT-C-CIP-NAL-EN- AMC-AMP-CFZ-CTF-CRO-CAZ-CTX-FEP-ATM-	MDR	ESBL	fosA3-
Fourth pool of cloacal swab	3	Second	TET-SXT-CIP-NAL-EN- AMC-AMP-CFZ-CAZ-	MDR		fosA3-
Fourth pool of cloacal swab	3	Second	TET-SXT-CIP-NAL-EN- AMC-AMP-CFZ-CTF-CRO-CAZ-CTX-	MDR		fosA3-	blaCTX-M2
Fourth pool of cloacal swab	3	Second	TET-SXT-CN-CIP-NAL-EN- AMP-CAZ-	MDR		fosA3-	blaCTX-M2
Fourth pool of cloacal swab	3	Second	FOT-CIP-NAL-EN- AMC-AMP-CFZ-CFO-CTF-CRO-CAZ-CTX-FEP-ATM-	MDR	ESBL	fosA3-	blaCTX-M1
Fourth pool of cloacal swab	3	Second	FOT-CIP-NAL-EN- AMP-CFZ-CTF-CRO-CAZ-CTX-FEP-ATM-	MDR	ESBL	fosA3-	blaCTX-M1
Fifth pool of cloacal swab	3	Second	TET-SXT-CIP-NAL-EN- AMC-AMP-CFZ-CTF-CRO-CAZ-CTX-FEP-ATM-	MDR	ESBL	fosA3-	blaCTX-M1
Fifth pool of cloacal swab	3	Second	TET-CIP-NAL-EN- AMC-AMP-CFZ-CTF-CRO-CAZ-CTX-FEP-ATM-	MDR	ESBL	fosA3-	blaCTX-M1
Fifth pool of cloacal swab	3	Second	TET-SXT-CIP-NAL-EN- AMC-AMP-CFZ-CAZ-	MDR		fosA3-
Fifth pool of cloacal swab	3	Second	TET-SXT-CN-CIP-NAL-AMC-AMP-CFZ-CTF-CRO-CAZ-CTX-FEP-ATM-	MDR	ESBL	fosA3-	blaCTX-M2
Fifth pool of cloacal swab	3	Second	FOT-TET-CIP-NAL-EN- AMP-CFZ-CTF-CRO-CAZ-CTX-FEP-ATM-	MDR	ESBL	fosA3-	blaCTX-M1
Fifth pool of cloacal swab	3	Second	TET-C-CIP-NAL-EN- AMC-AMP-CFZ-CTF-CRO-CAZ-CTX-FEP-	MDR	ESBL	fosA3-	blaCTX-M1
Initial water	3	Third	CAZ-
Initial water	3	Third	CAZ-
Initial water	3	Third	CAZ-
Poultry Litter	3	Third	CAZ-
Poultry Litter	3	Third	CIP-NAL-AMP-CAZ-
Poultry Litter	3	Third	CAZ-
Poultry Litter	3	Third	CIP-NAL-EN- AMP-CAZ-
Poultry Litter	3	Third	FOT-TET-CIP-NAL-EN- AMP-CFZ-CTF-CRO-CAZ-CTX-FEP-ATM-	MDR	ESBL
Poultry Litter	3	Third	FOT-CIP-NAL-EN- AMC-AMP-CFZ-CTF-CRO-CAZ-CTX-FEP-ATM-	MDR	ESBL	fosA3-	blaCTX-M1
First pool of cloacal swab	3	Third	CAZ-
First pool of cloacal swab	3	Third	TET-SXT-CN-CIP-NAL-EN- AMC-AMP-CFZ-CRO-CAZ-CTX-	MDR		fosA3-
First pool of cloacal swab	3	Third	TET-SXT-CIP-NAL-AMC-AMP-CFZ-CTF-CRO-CAZ-CTX-FEP-ATM-	MDR	ESBL	fosA3-	blaCTX-M2
First pool of cloacal swab	3	Third	TET-AMP-CFZ-CTF-CRO-CAZ-CTX-FEP-	MDR	ESBL	fosA3-	blaCTX-M2
First pool of cloacal swab	3	Third	SXT-CN-CIP-NAL-EN- AMC-AMP-CFZ-CTF-CRO-CAZ-CTX-FEP-ATM-	MDR	ESBL	fosA3-	blaCTX-M2
First pool of cloacal swab	3	Third	FOT-SXT-CN-CIP-NAL-EN- AMC-AMP-CFZ-CTF-CRO-CAZ-CTX-FEP-ATM-	MDR	ESBL	fosA3-	blaCTX-M2
Second pool of cloacal swab	3	Third	CAZ-
Second pool of cloacal swab	3	Third	TET-SXT-CIP-NAL-EN- AMC-AMP-CFZ-CAZ-	MDR		fosA3-
Second pool of cloacal swab	3	Third	TET-SXT-CIP-NAL-EN- AMC-AMP-CAZ-	MDR		fosA3-
Second pool of cloacal swab	3	Third	TET-CN-AMP-CFZ-CTF-CRO-CAZ-CTX-FEP-ATM-	MDR	ESBL	fosA3-	blaCTX-M1
Second pool of cloacal swab	3	Third	FOT-AMP-CFZ-CTF-CRO-CAZ-CTX-	MDR	ESBL	fosA3-	blaCTX-M1
Second pool of cloacal swab	3	Third	TET-SXT-C-CIP-NAL-EN- AMC-AMP-CFZ-CTF-CRO-CAZ-CTX-FEP-ATM-	MDR	ESBL	fosA3-	blaCTX-M1
Third pool of cloacal swab	3	Third	CAZ-
Third pool of cloacal swab	3	Third	CAZ-
Third pool of cloacal swab	3	Third	TET-SXT-CN-CIP-NAL-EN- AMC-AMP-CFZ-CFO-CRO-CAZ-CTX-	MDR	ESBL
Third pool of cloacal swab	3	Third	TET-CN-AMC-AMP-CFZ-CTF-CRO-CAZ-CTX-FEP-ATM-	MDR	ESBL		blaCTX-M2
Third pool of cloacal swab	3	Third	FOT-TET-C-CIP-NAL-EN- AMC-AMP-CFZ-CTF-CRO-CAZ-CTX-FEP-ATM-	MDR	ESBL	fosA3-	blaCTX-M1
Third pool of cloacal swab	3	Third	FOT-TET-SXT-C-CIP-NAL-EN- AMP-CFZ-CTF-CRO-CAZ-CTX-FEP-	MDR	ESBL	fosA3-	blaCTX-M1
Fourth pool of cloacal swab	3	Third	CAZ-			fosA3-
Fourth pool of cloacal swab	3	Third	CAZ-
Fourth pool of cloacal swab	3	Third	CAZ-
Fourth pool of cloacal swab	3	Third	CN-CIP-NAL-EN- AMC-AMP-CFZ-CFO-CAZ-CTX-ATM-	MDR	ESBL	fosA3-
Fourth pool of cloacal swab	3	Third	TET-CN-AMC-AMP-CFZ-CTF-CRO-CAZ-CTX-FEP-	MDR	ESBL	fosA3-	blaCTX-M2
Fourth pool of cloacal swab	3	Third	TET-SXT-CN-CIP-NAL-EN- AMC-AMP-CFZ-CFO-CTF-CRO-CAZ-CTX-ATM-	MDR			blaCTX-M1 / blaCTX-M2
Fifth pool of cloacal swab	3	Third	CAZ-			fosA3-
Fifth pool of cloacal swab	3	Third	CAZ-			fosA3-
Fifth pool of cloacal swab	3	Third	CN-CIP-NAL-EN- AMC-AMP-CFZ-CFO-CRO-CAZ-CTX-	MDR	ESBL	fosA3-
Fifth pool of cloacal swab	3	Third	FOT-TET-SXT-CIP-NAL-EN- AMP-CFZ-CTF-CRO-CAZ-CTX-ATM-	MDR	ESBL		blaCTX-M1
Fifth pool of cloacal swab	3	Third	FOT-TET-SXT-C-CIP-NAL-EN- AMC-AMP-CFZ-CTF-CRO-CAZ-CTX-	MDR	ESBL	fosA3-
Fifth pool of cloacal swab	3	Third	TET-SXT-CN-CIP-NAL-EN- AMC-AMP-CFZ-CFO-CTF-CRO-CAZ-CTX-ATM-	MDR	ESBL	fosA3-
Alphitobius diaperinus	3	Third	TET-NAL-CAZ-			fosA3-
Alphitobius diaperinus	3	Third	CN-CIP-NAL-EN- AMC-AMP-CFZ-CFO-CRO-CAZ-CTX-FEP-	MDR		fosA3-
Alphitobius diaperinus	3	Third	TET-CN-AMC-AMP-CFZ-CFO-CTF-CRO-CAZ-CTX-FEP-ATM-	MDR	ESBL	fosA3-	blaCTX-M2
Alphitobius diaperinus	3	Third	TET-CN-AMP-CFZ-CTF-CRO-CAZ-CTX-FEP-ATM-	MDR	ESBL	fosA3-	blaCTX-M1
Alphitobius diaperinus	3	Third	TET-SXT-CN-CIP-NAL-EN- AMC-AMP-CFZ-CFO-CTF-CRO-CAZ-CTX-ATM-	MDR	ESBL	fosA3-	blaCTX-M2
Alphitobius diaperinus	3	Third	TET-SXT-CN-CIP-NAL-EN- AMC-AMP-CFZ-CFO-CTF-CRO-CAZ-CTX-ATM-	MDR	ESBL	fosA3-
Initial water	4	First	CIP-CAZ-
Initial water	4	First	NAL-CAZ-
Initial water	4	First	TET-CAZ-
Final water	4	First	CAZ-
Final water	4	First	CAZ-
Final water	4	First	TET- CAZ-
Poultry Litter	4	First	CIP-NAL-EN- CFZ-CRO-CAZ-	MDR		fosA3-
Poultry Litter	4	First	CN-AMC-CFZ-CRO-CAZ-CTX-ATM-	MDR	ESBL		blaCTX-M1
Poultry Litter	4	First	FOT-AMP-CFZ-CTF-CRO-CAZ-CTX-FEP-ATM-	MDR	ESBL	fosA3-	blaCTX-M1
Poultry Litter	4	First	FOT-CN-CIP-NAL-EN- AMC-AMP-CFZ-CTF-CRO-CAZ-CTX-FEP-ATM-	MDR		fosA3-	blaCTX-M1
Poultry Litter	4	First	AMP-CFZ-CTF-CRO-CAZ-CTX-FEP-ATM-	MDR	ESBL	fosA3-	blaCTX-M1
Poultry Litter	4	First	FOT-CIP-NAL-EN- AMP-CFZ-CTF-CRO-CAZ-CTX-FEP-ATM-	MDR	ESBL	fosA3-	blaCTX-M1
Meconium	4	First	FOT-TET-CIP-NAL-AMC-CFZ-CRO-CAZ-CTX-ATM-	MDR	ESBL	fosA3-
Meconium	4	First	FOT-CIP-NAL-EN- AMP-CFZ-CTF-CRO-CAZ-CTX-FEP-ATM-	MDR	ESBL		blaCTX-M1
Meconium	4	First	FOT-AMC-AMP-CFZ-CTF-CRO-CAZ-CTX-FEP-ATM-	MDR	ESBL	fosA3-	blaCTX-M1
Meconium	4	First	SXT-CIP-NAL-EN- CFZ-CAZ-	MDR		fosA3-
Meconium	4	First	FOT-CIP-NAL-EN- AMP-CFZ-CTF-CRO-CAZ-CTX-FEP-ATM-	MDR	ESBL	fosA3-	blaCTX-M1
Meconium	4	First	FOT-TET-CIP-NAL-EN- AMC-CFZ-CRO-CAZ-CTX-ATM-	MDR	ESBL
First pool of cloacal swab	4	First	FOT-TET-AMC-AMP-CFZ-CTF-CRO-CAZ-CTX-FEP-ATM-	MDR		fosA3-	blaCTX-M1
First pool of cloacal swab	4	First	FOT-TET-SXT-AMC-AMP-CFZ-CTF-CRO-CAZ-CTX-FEP-ATM-	MDR	ESBL	fosA3-	blaCTX-M1
First pool of cloacal swab	4	First	CIP-NAL-EN- CFZ-CAZ-	MDR		fosA3-
First pool of cloacal swab	4	First	FOT-CIP-CFZ-CAZ-	MDR
First pool of cloacal swab	4	First	FOT-TET-SXT-AMP-CFZ-CTF-CRO-CAZ-CTX-FEP-ATM-	MDR	ESBL		blaCTX-M1
First pool of cloacal swab	4	First	FOT-TET-SXT-CN-CIP-NAL-EN- AMC-CFZ-CRO-CAZ-CTX-ATM-	MDR	ESBL	fosA3-	blaCTX-M1
Second pool of cloacal swab	4	First	FOT-CIP-NAL-EN- AMC-AMP-CFZ-CTF-CRO-CAZ-CTX-FEP-ATM-	MDR		fosA3-	blaCTX-M1
Second pool of cloacal swab	4	First	FOT-CN-AMC-AMP-CFZ-CTF-CRO-CAZ-CTX-FEP-ATM-	MDR	ESBL	fosA3-	blaCTX-M1
Second pool of cloacal swab	4	First	FOT-CIP-AMC-AMP-CFZ-CTF-CRO-CAZ-CTX-FEP-ATM-	MDR	ESBL	fosA3-	blaCTX-M1
Second pool of cloacal swab	4	First	FOT-CN-CIP-NAL-EN- AMC-AMP-CFZ-CTF-CRO-CAZ-CTX-ATM-	MDR	ESBL	fosA3-
Second pool of cloacal swab	4	First	FOT-CN-CIP-NAL-EN- AMC-AMP-CFZ-CTF-CRO-CAZ-CTX-ATM-	MDR		fosA3-	blaCTX-M2
Second pool of cloacal swab	4	First	FOT-CN-CIP-NAL-EN- AMC-AMP-CFZ-CTF-CRO-CAZ-CTX-FEP-ATM-	MDR		fosA3-
Third pool of cloacal swab	4	First	FOT-AMC-AMP-CFZ-CTF-CRO-CAZ-CTX-FEP-ATM-	MDR	ESBL	fosA3-	blaCTX-M1
Third pool of cloacal swab	4	First	FOT-CN-CIP-NAL-EN- AMC-CFZ-CRO-CAZ-CTX-ATM-	MDR	ESBL	fosA3-
Third pool of cloacal swab	4	First	FOT-CN-CIP-AMC-CFZ-CTF-CRO-CAZ-CTX-ATM-	MDR		fosA3-
Third pool of cloacal swab	4	First	FOT-CN-CIP-NAL-EN- AMC-AMP-CFZ-CTF-CRO-CAZ-CTX-FEP-ATM-	MDR		fosA3-
Third pool of cloacal swab	4	First	FOT-AMC-AMP-CFZ-CTF-CRO-CAZ-CTX-FEP-ATM-	MDR	ESBL	fosA3-	blaCTX-M1
Third pool of cloacal swab	4	First	FOT-CIP-NAL-EN- AMC-AMP-CFZ-CAZ-CTX-	MDR	ESBL	fosA3-
Fourth pool of cloacal swab	4	First	FOT-CIP-NAL-EN- CFZ-CAZ-	MDR		fosA3-
Fourth pool of cloacal swab	4	First	FOT-AMC-AMP-CFZ-CTF-CRO-CAZ-CTX-FEP-ATM-	MDR	ESBL	fosA3-	blaCTX-M1
Fourth pool of cloacal swab	4	First	CFZ-CAZ-
Fourth pool of cloacal swab	4	First	FOT-AMP-CFZ-CTF-CRO-CAZ-CTX-FEP-ATM-	MDR	ESBL	fosA3-	blaCTX-M1
Fourth pool of cloacal swab	4	First	AMC-CFZ-CTF-CRO-CAZ-CTX-FEP-ATM-	MDR
Fourth pool of cloacal swab	4	First	FOT-CIP-AMC-AMP-CFZ-CTF-CRO-CAZ-CTX-FEP-ATM-	MDR		fosA3-	blaCTX-M1
Fifth pool of cloacal swab	4	First	FOT-TET-CN-CIP-AMC-AMP-CFZ-CTF-CRO-CAZ-CTX-FEP-ATM-	MDR		fosA3-
Fifth pool of cloacal swab	4	First	TET-CFZ-CAZ-CTX-	MDR		fosA3-	blaCTX-M2
Fifth pool of cloacal swab	4	First	FOT-TET-CAZ-			fosA3-	blaCTX-M1 / blaCTX-M2
Fifth pool of cloacal swab	4	First	TET-CIP-AMC-AMP-CFZ-CTF-CRO-CAZ-CTX-FEP-ATM-	MDR		fosA3-
Fifth pool of cloacal swab	4	First	TET-AMC-AMP-CFZ-CTF-CRO-CAZ-CTX-FEP-ATM-	MDR	ESBL		blaCTX-M1
Fifth pool of cloacal swab	4	First	TET-CIP-AMC-AMP-CFZ-CTF-CRO-CAZ-CTX-FEP-ATM-	MDR		fosA3-	blaCTX-M1
Poultry Litter	4	Second	CAZ-
Poultry Litter	4	Second	FOT-CIP-NAL-EN- CAZ-	MDR
Poultry Litter	4	Second	FOT-CIP-NAL-EN- AMC-AMP-CFZ-CTF-CRO-CAZ-CTX-FEP-ATM-	MDR		fosA3-
Poultry Litter	4	Second	FOT-CIP-NAL-EN- AMP-CAZ-	MDR		fosA3-
Poultry Litter	4	Second	FOT-CIP-NAL-EN- AMP-CFZ-CTF-CRO-CAZ-CTX-FEP-ATM-	MDR	ESBL		blaCTX-M1
Poultry Litter	4	Second	CIP-NAL-EN- AMP-CFZ-CTF-CRO-CAZ-CTX-FEP-ATM-	MDR	ESBL	fosA3-	blaCTX-M1
First pool of cloacal swab	4	Second	TET-SXT-CIP-NAL-EN- AMC-AMP-CFZ-CTF-CAZ-	MDR
First pool of cloacal swab	4	Second	TET-SXT-NAL-AMC-AMP-CRO-CAZ-CTX-	MDR
First pool of cloacal swab	4	Second	CIP-NAL-EN- CAZ-	MDR		fosA3-
First pool of cloacal swab	4	Second	TET-SXT-CN-CIP-NAL-EN- AMC-AMP-CFZ-CAZ-	MDR		fosA3-
First pool of cloacal swab	4	Second	FOT-TET-SXT-AMC-AMP-CFZ-CTF-CRO-CAZ-CTX-FEP-ATM-	MDR	ESBL	fosA3-	blaCTX-M1
First pool of cloacal swab	4	Second	FOT-TET-AMC-AMP-CFZ-CTF-CRO-CAZ-CTX-FEP-ATM-	MDR			blaCTX-M1
Second pool of cloacal swab	4	Second	FOT-TET-CN-NAL-AMC-CFZ-CRO-CAZ-CTX-ATM-	MDR	ESBL
Second pool of cloacal swab	4	Second	FOT-NAL-CFZ-CAZ-	MDR		fosA3-	blaCTX-M1
Second pool of cloacal swab	4	Second	FOT-CIP-NAL-EN- AMC-CAZ-CTX-ATM-	MDR		fosA3-
Second pool of cloacal swab	4	Second	SXT-CN-CIP-NAL-EN- AMC-AMP-CFZ-CFO-CTF-CAZ-	MDR
Second pool of cloacal swab	4	Second	FOT-NAL-AMP-CFZ-CTF-CRO-CAZ-CTX-FEP-ATM-	MDR	ESBL	fosA3-	blaCTX-M1
Second pool of cloacal swab	4	Second	NAL-AMC-AMP-CFZ-CTF-CRO-CAZ-CTX-FEP-ATM-	MDR	ESBL	fosA3-	blaCTX-M1
Third pool of cloacal swab	4	Second	TET-AMC-CRO-CAZ-CTX-ATM-	MDR	ESBL	fosA3-
Third pool of cloacal swab	4	Second	FOT-NAL-AMP-CFZ-CTF-CAZ-CTX-FEP-ATM-	MDR		fosA3-	blaCTX-M1
Third pool of cloacal swab	4	Second	FOT-AMC-AMP-CFZ-CRO-CAZ-CTX-	MDR	ESBL	fosA3-
Third pool of cloacal swab	4	Second	TET-SXT-CN-CIP-NAL-EN- AMC-AMP-CFZ-CAZ-CTX-	MDR		fosA3-	blaCTX-M1
Third pool of cloacal swab	4	Second	FOT-CN-CIP-NAL-EN- AMC-CFZ-CAZ-CTX-	MDR		fosA3-
Third pool of cloacal swab	4	Second	FOT-CN-CIP-NAL-EN- AMP-CFZ-CTF-CRO-CAZ-CTX-FEP-ATM-	MDR	ESBL		blaCTX-M1
Fourth pool of cloacal swab	4	Second	TET-SXT-NAL-AMC-AMP-CFZ-CRO-CAZ-CTX-ATM-	MDR		fosA3-
Fourth pool of cloacal swab	4	Second	TET-SXT-AMP-CFZ-CAZ-	MDR
Fourth pool of cloacal swab	4	Second	SXT-CN-CIP-NAL-EN- AMC-AMP-CFZ-CFO-CTF-CRO-CAZ-CTX-ATM-	MDR	ESBL	fosA3-	blaCTX-M1
Fourth pool of cloacal swab	4	Second	SXT-CN-CIP-NAL-EN- AMC-AMP-CFZ-CFO-CRO-CAZ-CTX-	MDR	ESBL	fosA3-	blaCTX-M1
Fourth pool of cloacal swab	4	Second	FOT-CN-CIP-NAL-AMP-CFZ-CTF-CRO-CAZ-CTX-FEP-ATM-	MDR	ESBL	fosA3-	blaCTX-M1
Fourth pool of cloacal swab	4	Second	FOT-CIP-NAL-AMP-CFZ-CRO-CAZ-CTX-FEP-ATM-	MDR	ESBL	fosA3-	blaCTX-M1
Fifth pool of cloacal swab	4	Second	TET-CN-CIP-CAZ-
Fifth pool of cloacal swab	4	Second	TET-CAZ-
Fifth pool of cloacal swab	4	Second	TET-SXT-CN-CIP-NAL-EN- AMC-AMP-CFZ-CAZ-	MDR		fosA3-
Fifth pool of cloacal swab	4	Second	SXT-CN-CIP-NAL-EN- AMC-AMP-CFZ-CFO-CTF-CRO-CAZ-CTX-	MDR	ESBL	fosA3-	blaCTX-M1
Fifth pool of cloacal swab	4	Second	FOT-NAL-EN- AMC-AMP-CFZ-CTF-CRO-CAZ-CTX-FEP-ATM-	MDR	ESBL	fosA3-	blaCTX-M1
Fifth pool of cloacal swab	4	Second	TET-SXT-CN-AMC-AMP-CFZ-CFO-CTF-CRO-CAZ-CTX-FEP-ATM-	MDR		fosA3-	blaCTX-M2
Alphitobius diaperinus	4	Second	TET-CAZ-			fosA3-	blaCTX-M1
Alphitobius diaperinus	4	Second	TET-CAZ-			fosA3-	blaCTX-M1
Alphitobius diaperinus	4	Second	TET-CFZ-CAZ-			fosA3-	blaCTX-M1 / blaCTX-M2
Poultry Litter	4	Third	TET-SXT-NAL-AMC-AMP-CFZ-CFO-CTF-CRO-CAZ-CTX-FEP-ATM-	MDR
Poultry Litter	4	Third	FOT-AMC-CFZ-CRO-CAZ-CTX-ATM-	MDR		fosA3-
Poultry Litter	4	Third	FOT-AMP-CFZ-CTF-CRO-CAZ-CTX-FEP-ATM-	MDR	ESBL	fosA3-	blaCTX-M1
Poultry Litter	4	Third	FOT-CN-CIP-NAL-EN- AMC-AMP-CFZ-CTF-CRO-CAZ-CTX-FEP-ATM-	MDR		fosA3-	blaCTX-M2
Poultry Litter	4	Third	FOT-CIP-NAL-EN- AMC-AMP-CFZ-CTF-CRO-CAZ-CTX-FEP-ATM-	MDR	ESBL	fosA3-	blaCTX-M1 / blaCTX-M2
Poultry Litter	4	Third	FOT-CIP-NAL-EN- AMC-AMP-CFZ-CTF-CRO-CAZ-CTX-FEP-ATM-	MDR		fosA3-	blaCTX-M1
First pool of cloacal swab	4	Third	NAL-CFZ-CAZ-
First pool of cloacal swab	4	Third	TET-CN-CFZ-CAZ-	MDR
First pool of cloacal swab	4	Third	FOT-TET-NAL-AMP-CFZ-CTF-CRO-CAZ-CTX-FEP-ATM-	MDR	ESBL	fosA3-	blaCTX-M1
First pool of cloacal swab	4	Third	SXT-CN-CIP-NAL-EN- AMC-AMP-CFZ-CFO-CTF-CRO-CAZ-CTX-	MDR
First pool of cloacal swab	4	Third	TET-SXT-CN-CIP-NAL-EN- AMC-AMP-CFZ-CRO-CAZ-CTX-ATM-	MDR	ESBL
First pool of cloacal swab	4	Third	FOT-TET-CIP-NAL-EN- AMC-AMP-CFZ-CTF-CRO-CAZ-CTX-FEP-ATM-	MDR	ESBL		blaCTX-M1
Second pool of cloacal swab	4	Third	FOT-CIP-NAL-EN- AMC-CFZ-CTF-CRO-CAZ-CTX-ATM-	MDR		fosA3-
Second pool of cloacal swab	4	Third	TET-SXT-CIP-NAL-EN- AMC-AMP-CFZ-CAZ-	MDR
Second pool of cloacal swab	4	Third	TET-SXT-CN-CIP-NAL-EN- AMC-AMP-CFZ-CFO-CRO-CAZ-CTX-ATM-	MDR	ESBL	fosA3-
Second pool of cloacal swab	4	Third	TET-SXT-AMC-AMP-CFZ-CFO-CRO-CAZ-CTX-FEP-ATM-	MDR	ESBL		blaCTX-M2
Second pool of cloacal swab	4	Third	TET-SXT-CN-AMC-AMP-CFZ-CFO-CTF-CRO-CAZ-CTX-FEP-ATM-	MDR		fosA3-	blaCTX-M3
Second pool of cloacal swab	4	Third	TET-SXT-AMC-AMP-CFZ-CFO-CTF-CRO-CAZ-CTX-FEP-ATM-	MDR	ESBL	fosA3-	blaCTX-M2
Third pool of cloacal swab	4	Third	AMC-CRO-CAZ-CTX-
Third pool of cloacal swab	4	Third	SXT-CIP-NAL-EN- AMC-AMP-CFZ-CFO-CTF-CRO-CAZ-CTX-	MDR
Third pool of cloacal swab	4	Third	SXT-CIP-NAL-EN- AMC-AMP-CFZ-CFO-CTF-CRO-CAZ-CTX-ATM-	MDR	ESBL
Third pool of cloacal swab	4	Third	TET-SXT-C-CN-AMC-AMP-CFZ-CFO-CTF-CRO-CAZ-CTX-ATM-	MDR	ESBL	fosA3-	blaCTX-M2
Third pool of cloacal swab	4	Third	TET-SXT-CN-AMC-AMP-CFZ-CFO-CTF-CRO-CAZ-CTX-FEP-ATM-	MDR		fosA3-	blaCTX-M2
Third pool of cloacal swab	4	Third	TET-SXT-CIP-NAL-EN- AMC-AMP-CFZ-CTF-CRO-CAZ-CTX-FEP-ATM-	MDR	ESBL		blaCTX-M2
Fourth pool of cloacal swab	4	Third	NAL-CAZ-			fosA3-
Fourth pool of cloacal swab	4	Third	CAZ-			fosA3-
Fourth pool of cloacal swab	4	Third	SXT-CN-CIP-NAL-EN- AMC-AMP-CFZ-CFO-CTF-CRO-CAZ-CTX-ATM-	MDR		fosA3-
Fourth pool of cloacal swab	4	Third	SXT-C-CN-CIP-NAL-EN- AMC-AMP-CFZ-CFO-CTF-CRO-CAZ-CTX-FEP-ATM-	MDR
Fourth pool of cloacal swab	4	Third	CIP-NAL-EN- AMC-CAZ-	MDR
Fourth pool of cloacal swab	4	Third	TET-SXT-CN-AMC-AMP-CFZ-CFO-CTF-CRO-CAZ-CTX-FEP-ATM-	MDR		fosA3-	blaCTX-M2
Fifth pool of cloacal swab	4	Third	SXT-NAL-CAZ-			fosA3-
Fifth pool of cloacal swab	4	Third	CFZ-CAZ-
Fifth pool of cloacal swab	4	Third	CIP-NAL-EN- CAZ-	MDR		fosA3-
Fifth pool of cloacal swab	4	Third	SXT-CN-CIP-NAL-EN- AMC-AMP-CFZ-CFO-CTF-CRO-CAZ-CTX-ATM-	MDR	ESBL
Fifth pool of cloacal swab	4	Third	SXT-CN-CIP-NAL-EN- AMC-AMP-CFZ-CFO-CTF-CRO-CAZ-CTX-ATM-	MDR	ESBL
Fifth pool of cloacal swab	4	Third	FOT-NAL-AMC-AMP-CFZ-CTF-CRO-CAZ-CTX-FEP-ATM-	MDR	ESBL	fosA3-	blaCTX-M1
Alphitobius diaperinus	4	Third	FOT-TET-CFZ-CAZ-CTX-	MDR		fosA3-
Alphitobius diaperinus	4	Third	FOT-CAZ-CTX-			fosA3-
Alphitobius diaperinus	4	Third	FOT-CIP-NAL-EN- AMC-CFZ-CAZ-	MDR		fosA3-	blaCTX-M2
Alphitobius diaperinus	4	Third	FOT-CIP-NAL-EN- CAZ-	MDR		fosA3-
Alphitobius diaperinus	4	Third	FOT-AMC-AMP-CFZ-CTF-CRO-CAZ-CTX-FEP-ATM-	MDR	ESBL	fosA3-	blaCTX-M1
Alphitobius diaperinus	4	Third	FOT-CIP-NAL-EN- AMP-CFZ-CTF-CRO-CAZ-CTX-ATM-	MDR	ESBL	fosA3-	blaCTX-M1
